# Supplementary material for: Molecular Basis of Multiple Mitochondrial Dysfunctions Syndrome 2 Caused by CYS59TYR BOLA3 Mutation
Source: Int J Mol Sci. 2021 May 3;22(9):4848. doi: 10.3390/ijms22094848 (PMC8125686; doi:10.3390/ijms22094848)
Supplement: Supplementary file 1 [file ijms-22-04848-s001.zip]

Archive with 1 entries (1 files):
- ijms-1176504-supplementary.pdf
